# Supplementary material for: Common Superficial Bacterial Skin Infections Self-Reported by 1047 Greek Competitive Swimmers: A 2021 Retrospective Study
Source: Infect Dis Rep. 2025 Oct 20;17(5):133. doi: 10.3390/idr17050133 (PMC12564129; doi:10.3390/idr17050133)
Supplement: Supplementary file 1 [file idr-17-00133-s001.zip]

Archive with 1 entries (1 files):
- idr-3795720-supplementary.pdf
